# Supplementary material for: Real-World Outcomes of Neoadjuvant Dual Blockade in HER2-Positive Breast Cancer: The Role of Tumor Biology and pCR
Source: J Clin Med. 2026 Mar 14;15(6):2217. doi: 10.3390/jcm15062217 (PMC13026146; doi:10.3390/jcm15062217)
Supplement: Supplementary file 1 [file jcm-15-02217-s001.zip]

Archive with 1 entries (1 files):
- jcm-4182006-supplementary.pdf
